# Supplementary material for: Spatio‐temporal shifts in British wild bees in response to changing climate
Source: Ecol Evol. 2023 Nov 16;13(11):e10705. doi: 10.1002/ece3.10705 (PMC10654479; doi:10.1002/ece3.10705)
Supplement: Supplementary file 2 — Tables S1–S7. [file ECE3-13-e10705-s001.xlsx]

## Sheet: Table S1
Table S1. Species included in this analysis
Species	Number.of.Records	Number.of.Years
Andrena barbilabris	2936	38
Andrena bicolor	7508	40
Andrena chrysosceles	5014	40
Andrena cineraria	3849	34
Andrena clarkella	2797	40
Andrena denticulata	1150	27
Andrena dorsata	6549	38
Andrena flavipes	10853	40
Andrena florea	713	20
Andrena fucata	1174	30
Andrena fulva	5293	40
Andrena fuscipes	1802	33
Andrena haemorrhoa	10941	40
Andrena helvola	1213	28
Andrena humilis	709	21
Andrena labialis	900	21
Andrena labiata	1308	25
Andrena minutula	7298	40
Andrena nigroaenea	6709	40
Andrena nitida	6043	39
Andrena ovatula	2027	34
Andrena praecox	1425	34
Andrena scotica	7926	40
Andrena subopaca	4141	40
Andrena synadelpha	678	24
Andrena thoracica	1672	32
Andrena trimmerana	1311	32
Anthidium manicatum	1787	30
Anthophora bimaculata	1963	32
Anthophora plumipes	6349	36
Bombus bohemicus	2186	32
Bombus campestris	1528	33
Bombus distinguendus	1061	20
Bombus hortorum	13773	40
Bombus humilis	3438	27
Bombus jonellus	3573	32
Bombus lapidarius	27935	40
Bombus monticola	1890	34
Bombus pascuorum	39605	40
Bombus pratorum	16749	40
Bombus ruderarius	797	24
Bombus rupestris	1680	23
Bombus sylvestris	3148	39
Dasypoda hirtipes	1190	31
Epeolus cruciger	1454	33
Epeolus variegatus	1571	34
Halictus rubicundus	4300	40
Halictus tumulorum	7413	40
Hylaeus brevicornis	1697	35
Hylaeus communis	5326	40
Hylaeus confusus	1408	36
Hylaeus dilatatus	1810	35
Hylaeus hyalinatus	2443	39
Lasioglossum albipes	4047	40
Lasioglossum calceatum	10436	40
Lasioglossum fulvicorne	3202	39
Lasioglossum laevigatum	695	20
Lasioglossum lativentre	1516	27
Lasioglossum leucopus	3247	40
Lasioglossum leucozonium	6158	40
Lasioglossum malachurum	4856	40
Lasioglossum minutissimum	2335	40
Lasioglossum morio	9084	40
Lasioglossum parvulum	2754	39
Lasioglossum pauxillum	2939	27
Lasioglossum smeathmanellum	3142	40
Lasioglossum villosulum	5854	40
Lasioglossum zonulum	1951	36
Megachile centuncularis	1954	36
Megachile leachella	1175	28
Megachile ligniseca	1566	29
Megachile maritima	1019	26
Megachile versicolor	1804	34
Megachile willughbiella	2836	36
Melitta leporina	1055	24
Melitta tricincta	823	24
Osmia aurulenta	1439	29
Osmia bicolor	1784	26
Osmia bicornis	6012	40
Osmia caerulescens	2306	34
Sphecodes crassus	1134	23
Sphecodes ephippius	4182	40
Sphecodes geoffrellus	3209	40
Sphecodes gibbus	1329	32
Sphecodes hyalinatus	715	22
Sphecodes monilicornis	3452	37
Sphecodes pellucidus	2388	39
Sphecodes puncticeps	1313	26

## Sheet: Table S2
Table S2. Results for the 88 Species Distribution Models. Species with a positive value for "Difference" indicate SDMs performed better than bias corrected null models
Species	Number.of.Grid.Squares	AUC.Null	AUC.SDM	Difference
Andrena barbilabris	313	0.776	0.8361	0.0601
Andrena bicolor	851	0.748	0.7927	0.0447
Andrena chrysosceles	518	0.764	0.8103	0.0463
Andrena cineraria	941	0.745	0.8035	0.0585
Andrena clarkella	343	0.767	0.7617	-0.0053
Andrena denticulata	152	0.799	0.8331	0.0341
Andrena dorsata	829	0.75	0.8821	0.1321
Andrena flavipes	879	0.745	0.8804	0.1354
Andrena florea	66	0.841	0.9685	0.1275
Andrena fucata	157	0.799	0.736	-0.063
Andrena fulva	797	0.75	0.7961	0.0461
Andrena fuscipes	156	0.803	0.8649	0.0619
Andrena haemorrhoa	1501	0.735	0.7485	0.0135
Andrena helvola	121	0.809	0.7962	-0.0128
Andrena humilis	116	0.824	0.8674	0.0434
Andrena labialis	108	0.814	0.9372	0.1232
Andrena labiata	206	0.79	0.8877	0.0977
Andrena minutula	801	0.748	0.8383	0.0903
Andrena nigroaenea	893	0.747	0.8168	0.0698
Andrena nitida	811	0.75	0.8349	0.0849
Andrena ovatula	211	0.788	0.8923	0.1043
Andrena praecox	218	0.796	0.8634	0.0674
Andrena scotica	1067	0.739	0.7518	0.0128
Andrena subopaca	439	0.765	0.7362	-0.0288
Andrena synadelpha	119	0.82	0.875	0.055
Andrena thoracica	170	0.794	0.9502	0.1562
Andrena trimmerana	154	0.796	0.9201	0.1241
Anthidium manicatum	252	0.79	0.8327	0.0427
Anthophora bimaculata	215	0.799	0.9517	0.1527
Anthophora plumipes	778	0.749	0.8563	0.1073
Bombus bohemicus	200	0.792	0.7467	-0.0453
Bombus campestris	173	0.793	0.772	-0.021
Bombus distinguendus	218	0.795	0.9862	0.1912
Bombus hortorum	1765	0.729	0.7325	0.0035
Bombus humilis	408	0.766	0.9503	0.1843
Bombus jonellus	437	0.768	0.7464	-0.0216
Bombus lapidarius	3561	0.709	0.7431	0.0341
Bombus monticola	260	0.783	0.8723	0.0893
Bombus pascuorum	4218	0.703	0.7046	0.0016
Bombus pratorum	2123	0.724	0.7316	0.0076
Bombus ruderarius	117	0.811	0.9125	0.1015
Bombus rupestris	392	0.766	0.8376	0.0716
Bombus sylvestris	609	0.761	0.7477	-0.0133
Dasypoda hirtipes	185	0.807	0.9452	0.1382
Epeolus cruciger	151	0.811	0.8565	0.0455
Epeolus variegatus	164	0.803	0.919	0.116
Halictus rubicundus	628	0.755	0.7305	-0.0245
Halictus tumulorum	805	0.75	0.8149	0.0649
Hylaeus brevicornis	169	0.805	0.8595	0.0545
Hylaeus communis	604	0.758	0.8403	0.0823
Hylaeus confusus	170	0.797	0.8451	0.0481
Hylaeus dilatatus	194	0.798	0.9245	0.1265
Hylaeus hyalinatus	315	0.777	0.8474	0.0704
Lasioglossum albipes	489	0.767	0.7648	-0.0022
Lasioglossum calceatum	1208	0.744	0.7753	0.0313
Lasioglossum fulvicorne	253	0.791	0.8391	0.0481
Lasioglossum laevigatum	81	0.836	0.8985	0.0625
Lasioglossum lativentre	224	0.788	0.853	0.065
Lasioglossum leucopus	400	0.772	0.7858	0.0138
Lasioglossum leucozonium	627	0.759	0.8609	0.1019
Lasioglossum malachurum	387	0.774	0.9037	0.1297
Lasioglossum minutissimum	243	0.781	0.9025	0.1215
Lasioglossum morio	868	0.751	0.835	0.084
Lasioglossum parvulum	214	0.795	0.8843	0.0893
Lasioglossum pauxillum	367	0.776	0.9123	0.1363
Lasioglossum smeathmanellum	296	0.78	0.842	0.062
Lasioglossum villosulum	555	0.762	0.8399	0.0779
Lasioglossum zonulum	162	0.808	0.9506	0.1426
Megachile centuncularis	333	0.778	0.8212	0.0432
Megachile leachella	192	0.795	0.9635	0.1685
Megachile ligniseca	285	0.778	0.8591	0.0811
Megachile maritima	135	0.821	0.9493	0.1283
Megachile versicolor	240	0.785	0.8263	0.0413
Megachile willughbiella	368	0.766	0.8116	0.0456
Melitta leporina	127	0.817	0.9217	0.1047
Melitta tricincta	98	0.825	0.9354	0.1104
Osmia aurulenta	160	0.799	0.9637	0.1647
Osmia bicolor	309	0.783	0.9091	0.1261
Osmia bicornis	839	0.754	0.7986	0.0446
Osmia caerulescens	311	0.784	0.8447	0.0607
Sphecodes crassus	145	0.802	0.8752	0.0732
Sphecodes ephippius	485	0.761	0.8332	0.0722
Sphecodes geoffrellus	358	0.781	0.7961	0.0151
Sphecodes gibbus	148	0.806	0.7991	-0.0069
Sphecodes hyalinatus	73	0.84	0.7551	-0.0849
Sphecodes monilicornis	455	0.766	0.8256	0.0596
Sphecodes pellucidus	240	0.798	0.8645	0.0665
Sphecodes puncticeps	128	0.814	0.8764	0.0624

## Sheet: Table S3
Table S3. Best predicting climate windows for each species. Reference.Date is the mean emergence date across the study period.
Species	Reference.Date	Temperature
		ΔAICc	Window.Open	Window.Close	Window.Duration	PΔAICc
		from null model	Days before Reference.Date
Andrena barbilabris	16/4	-20.28	50	50	0	0.000680434
Andrena bicolor	15/3	-22.09	2	0	2	0.000170805
Andrena chrysosceles	13/4	-37.86	75	0	75	3.23926e-05
Andrena cineraria	07/4	-15.94	18	12	6	0.120199
Andrena clarkella	15/3	-35.13	65	0	65	7.25889e-05
Andrena denticulata	05/7	-21.91	106	94	12	0.00129709
Andrena dorsata	31/3	-45.79	78	0	78	3.94358e-05
Andrena flavipes	26/3	-36.67	50	3	47	5.05166e-05
Andrena florea	19/5	-12.4	133	109	24	0.241553
Andrena fucata	08/5	-12.13	15	9	6	0.65831
Andrena fulva	01/4	-51.47	66	0	66	3.05925e-05
Andrena fuscipes	22/7	-7.6	210	210	0	0.902242
Andrena haemorrhoa	08/4	-45.74	50	0	50	6.56391e-05
Andrena helvola	19/4	-21.53	19	18	1	0.000777497
Andrena humilis	08/5	-10.38	129	129	0	0.679446
Andrena labialis	13/5	-17.91	15	2	13	0.00495876
Andrena labiata	28/4	-14.99	31	3	28	0.30768
Andrena minutula	25/3	-35.99	70	0	70	3.85524e-05
Andrena nigroaenea	04/4	-36.88	46	0	46	5.31989e-05
Andrena nitida	09/4	-50.13	61	0	61	3.07974e-05
Andrena ovatula	11/4	-14.84	59	1	58	0.000277583
Andrena praecox	22/3	-36.62	13	4	9	0.000106581
Andrena scotica	07/4	-35.32	57	0	57	2.51445e-05
Andrena subopaca	10/4	-25.17	86	0	86	3.4458e-05
Andrena synadelpha	23/4	-8.46	22	22	0	0.635429
Andrena thoracica	20/3	-8.36	181	181	0	0.87164
Andrena trimmerana	23/3	-26.1	70	0	70	0.000131807
Anthidium manicatum	12/6	-25.52	92	21	71	0.000831583
Anthophora bimaculata	23/6	-18.75	75	20	55	0.000477137
Anthophora plumipes	16/3	-25.38	41	0	41	8.82853e-05
Bombus bohemicus	24/4	-19.76	33	9	24	0.000228918
Bombus campestris	21/5	-17.6	52	50	2	0.0077405
Bombus distinguendus	01/6	-10.05	58	56	2	0.735646
Bombus hortorum	11/4	-27.83	20	9	11	4.11246e-05
Bombus humilis	20/5	-7.84	136	102	34	0.817316
Bombus jonellus	11/4	-14.34	41	0	41	0.0486865
Bombus lapidarius	06/4	-43.95	48	0	48	3.4114e-05
Bombus monticola	28/4	-30.25	52	13	39	0.000128854
Bombus pascuorum	12/4	-29.85	84	0	84	3.27227e-05
Bombus pratorum	21/3	-32.19	42	0	42	9.38861e-05
Bombus ruderarius	17/4	-10.25	354	352	2	0.628498
Bombus rupestris	13/5	-16.53	21	21	0	0.242793
Bombus sylvestris	22/4	-20.4	27	27	0	0.000683931
Dasypoda hirtipes	28/6	-15.14	93	0	93	0.00142852
Epeolus cruciger	15/7	-5.03	123	123	0	0.920716
Epeolus variegatus	28/6	-15.72	100	0	100	0.000532945
Halictus rubicundus	22/4	-19.56	66	0	66	0.000479727
Halictus tumulorum	28/4	-27.23	46	0	46	3.38054e-05
Hylaeus brevicornis	11/6	-13.83	67	0	67	0.00822134
Hylaeus communis	02/6	-18.66	42	31	11	0.000912681
Hylaeus confusus	31/5	-11.37	54	54	0	0.427844
Hylaeus dilatatus	17/6	-16.05	151	151	0	0.0338665
Hylaeus hyalinatus	27/5	-7.38	76	73	3	0.880074
Lasioglossum albipes	28/4	-9.02	308	308	0	0.698746
Lasioglossum calceatum	16/4	-16.11	74	1	73	0.00792951
Lasioglossum fulvicorne	16/4	-11.43	237	0	237	0.0719791
Lasioglossum laevigatum	25/4	-7.28	345	332	13	0.75563
Lasioglossum lativentre	09/4	-5.94	210	210	0	0.915027
Lasioglossum leucopus	11/5	-11.6	27	0	27	0.629647
Lasioglossum leucozonium	23/5	-21.2	51	47	4	0.00274621
Lasioglossum malachurum	05/4	-19.1	14	11	3	0.0507898
Lasioglossum minutissimum	20/4	-19.76	312	308	4	0.0309978
Lasioglossum morio	11/4	-25.86	82	0	82	3.77669e-05
Lasioglossum parvulum	09/4	-16.49	22	13	9	7.38101e-05
Lasioglossum pauxillum	24/4	-15.75	249	249	0	0.485693
Lasioglossum smeathmanellum	25/4	-7.6	237	237	0	0.961424
Lasioglossum villosulum	02/5	-12.99	20	20	0	0.0389449
Lasioglossum zonulum	17/5	-15.23	41	41	0	0.0476071
Megachile centuncularis	04/6	-15.86	42	0	42	0.00179138
Megachile leachella	12/6	-13.57	43	38	5	0.58145
Megachile ligniseca	17/6	-11.45	85	57	28	0.0189041
Megachile maritima	16/6	-16.15	279	277	2	0.0798926
Megachile versicolor	11/6	-14.56	103	30	73	0.0024713
Megachile willughbiella	08/6	-26.59	62	0	62	0.00023247
Melitta leporina	24/6	-18.27	80	15	65	0.00178088
Melitta tricincta	24/7	-13.37	243	242	1	0.708921
Osmia aurulenta	30/4	-14.17	30	15	15	0.46725
Osmia bicolor	04/4	-18.94	37	8	29	0.000967058
Osmia bicornis	10/4	-27.34	18	16	2	5.10073e-05
Osmia caerulescens	29/4	-21.31	49	4	45	0.00105453
Sphecodes crassus	04/5	-12.37	104	0	104	0.0181314
Sphecodes ephippius	21/4	-26.57	65	0	65	3.91609e-05
Sphecodes geoffrellus	02/5	-15.44	42	2	40	0.0457286
Sphecodes gibbus	07/5	-16.77	29	28	1	0.583186
Sphecodes hyalinatus	07/5	-14.51	340	339	1	0.707832
Sphecodes monilicornis	26/4	-27.83	58	0	58	7.22909e-05
Sphecodes pellucidus	24/4	-20.52	34	0	34	0.00135595
Sphecodes puncticeps	29/5	-12.15	27	25	2	0.625821

## Sheet: Table S4
Table S3. Linear model output for best predicting temperature and rainfall windows. Reference.Date is the mean emergence date across the study period.
Species	Reference.Date	Temperature
		Window.Open	Window.Close	Estimate	Std.Error	Statistic	P.Value
		Days before Reference.Date
Andrena barbilabris	17/4	No significant climate window
Andrena bicolor	17/3	No significant climate window
Andrena chrysosceles	13/4	75	0	-6.99016	0.861606	-8.11295	8.10289e-10
Andrena cineraria	07/4	No significant climate window
Andrena clarkella	13/3	65	0	-7.74013	0.994599	-7.78216	3.18015e-09
Andrena denticulata	05/7	No significant climate window
Andrena dorsata	31/3	78	0	-7.07528	0.738308	-9.58311	1.91386e-11
Andrena flavipes	25/3	50	3	-7.63925	0.957653	-7.97705	1.4763e-09
Andrena florea	19/5	No significant climate window
Andrena fucata	06/5	No significant climate window
Andrena fulva	01/4	66	0	-8.15522	0.785155	-10.3868	1.17669e-12
Andrena fuscipes	21/7	No significant climate window
Andrena haemorrhoa	08/4	50	0	-5.45238	0.579792	-9.40402	1.83074e-11
Andrena helvola	19/4	No significant climate window
Andrena humilis	07/5	No significant climate window
Andrena labialis	09/5	No significant climate window
Andrena labiata	28/4	No significant climate window
Andrena minutula	25/3	70	0	-6.23387	0.792317	-7.86791	2.04411e-09
Andrena nigroaenea	04/4	46	0	-5.50275	0.691654	-7.95593	1.30185e-09
Andrena nitida	09/4	61	0	-5.37106	0.523839	-10.2533	2.31007e-12
Andrena ovatula	13/4	59	1	-7.15187	1.54303	-4.63497	6.5177e-05
Andrena praecox	23/3	No significant climate window
Andrena scotica	07/4	57	0	-5.74067	0.744709	-7.70862	2.76176e-09
Andrena subopaca	10/4	86	0	-6.96366	1.13564	-6.13195	3.75282e-07
Andrena synadelpha	22/4	No significant climate window
Andrena thoracica	20/3	No significant climate window
Andrena trimmerana	23/3	70	0	-6.12173	0.931453	-6.57224	2.85073e-07
Anthidium manicatum	12/6	92	21	-7.9526	1.20991	-6.57287	3.97461e-07
Anthophora bimaculata	24/6	75	20	-7.77528	1.457	-5.3365	9.95756e-06
Anthophora plumipes	16/3	41	0	-6.57206	1.04529	-6.28733	3.65689e-07
Bombus bohemicus	25/4	33	9	-5.59478	1.00864	-5.54685	6.23656e-06
Bombus campestris	21/5	No significant climate window
Bombus distinguendus	05/6	No significant climate window
Bombus hortorum	11/4	No significant climate window
Bombus humilis	20/5	No significant climate window
Bombus jonellus	13/4	41	0	-10.4625	2.29062	-4.56755	8.42336e-05
Bombus lapidarius	06/4	48	0	-6.32383	0.694604	-9.10422	4.33487e-11
Bombus monticola	29/4	52	13	-9.32488	1.27676	-7.30353	3.91938e-08
Bombus pascuorum	12/4	84	0	-6.75149	0.984945	-6.85469	3.86991e-08
Bombus pratorum	21/3	42	0	-8.11095	1.12383	-7.21723	1.25236e-08
Bombus ruderarius	23/4	No significant climate window
Bombus rupestris	13/5	No significant climate window
Bombus sylvestris	23/4	No significant climate window
Dasypoda hirtipes	25/6	93	0	-7.59275	1.59729	-4.75352	5.90734e-05
Epeolus cruciger	15/7	No significant climate window
Epeolus variegatus	29/6	100	0	-7.0884	1.47395	-4.80911	4.31137e-05
Halictus rubicundus	23/4	66	0	-5.95956	1.12836	-5.28159	5.89262e-06
Halictus tumulorum	27/4	46	0	-7.79941	1.20349	-6.48066	1.40766e-07
Hylaeus brevicornis	05/6	67	0	-8.43796	1.86783	-4.51753	0.000111331
Hylaeus communis	31/5	No significant climate window
Hylaeus confusus	31/5	No significant climate window
Hylaeus dilatatus	16/6	No significant climate window
Hylaeus hyalinatus	27/5	No significant climate window
Lasioglossum albipes	29/4	No significant climate window
Lasioglossum calceatum	16/4	74	1	-5.95158	1.26121	-4.71895	3.18139e-05
Lasioglossum fulvicorne	17/4	No significant climate window
Lasioglossum laevigatum	27/4	No significant climate window
Lasioglossum lativentre	11/4	No significant climate window
Lasioglossum leucopus	11/5	No significant climate window
Lasioglossum leucozonium	21/5	No significant climate window
Lasioglossum malachurum	06/4	No significant climate window
Lasioglossum minutissimum	19/4	No significant climate window
Lasioglossum morio	11/4	82	0	-7.509	1.2037	-6.23829	2.68306e-07
Lasioglossum parvulum	09/4	No significant climate window
Lasioglossum pauxillum	27/4	No significant climate window
Lasioglossum smeathmanellum	25/4	No significant climate window
Lasioglossum villosulum	30/4	No significant climate window
Lasioglossum zonulum	18/5	No significant climate window
Megachile centuncularis	02/6	42	0	-7.84104	1.6429	-4.77268	3.84314e-05
Megachile leachella	11/6	No significant climate window
Megachile ligniseca	13/6	85	57	-4.9562	1.20864	-4.10063	0.000359444
Megachile maritima	14/6	No significant climate window
Megachile versicolor	09/6			-8.46797	1.8463	-4.58646	7.46926e-05
Megachile willughbiella	08/6	62	0	-10.4729	1.60561	-6.52269	2.08904e-07
Melitta leporina	24/6	80	15	-10.4372	1.88845	-5.52684	1.48615e-05
Melitta tricincta	24/7	No significant climate window
Osmia aurulenta	30/4	No significant climate window
Osmia bicolor	04/4			-7.48444	1.33483	-5.60703	1.04846e-05
Osmia bicornis	10/4	No significant climate window
Osmia caerulescens	24/4	37	8	-7.38872	1.27773	-5.78268	2.89581e-06
Sphecodes crassus	11/5	104	0	-14.1668	3.16643	-4.47407	0.000260048
Sphecodes ephippius	21/4	65	0	-9.24567	1.45663	-6.34731	1.90271e-07
Sphecodes geoffrellus	05/5	42	2	-7.62351	1.6384	-4.65302	4.55465e-05
Sphecodes gibbus	11/5	No significant climate window
Sphecodes hyalinatus	08/5	No significant climate window
Sphecodes monilicornis	28/4	58	0	-9.7136	1.44363	-6.72858	1.14933e-07
Sphecodes pellucidus	24/4	34	0	-7.3382	1.35091	-5.43203	3.69013e-06
Sphecodes puncticeps	29/5	No significant climate window

## Sheet: Table S5
Table S5. Predicted change in emergence dates (days) under RCP 4.5 and RCP 8.5 for the period 2070-2079. Negative values indicate advancements
Species	RCP 4.5			SSP.585
	Predicted.Change	Lower.CI	Upper.CI	Predicted.Change	Lower.CI	Upper.CI
Andrena barbilabris	No significnant climate window
Andrena bicolor	No significnant climate window
Andrena chrysosceles	-8.29852	-11.2545	-5.34257	-19.1057	-24.4034	-13.808
Andrena cineraria	No significnant climate window
Andrena clarkella	-8.40968	-11.9818	-4.83756	-21.6054	-28.1356	-15.0752
Andrena denticulata	No significnant climate window
Andrena dorsata	-9.02097	-11.6074	-6.43458	-18.7893	-23.1455	-14.433
Andrena flavipes	-10.0367	-13.6812	-6.39228	-21.5607	-27.5326	-15.5887
Andrena florea	No significnant climate window
Andrena fucata	No significnant climate window
Andrena fulva	-9.81954	-12.4751	-7.164	-22.0575	-26.7391	-17.3759
Andrena fuscipes	No significnant climate window
Andrena haemorrhoa	-7.92147	-10.2339	-5.60906	-14.2695	-17.7312	-10.8078
Andrena helvola	No significnant climate window
Andrena humilis	No significnant climate window
Andrena labialis	No significnant climate window
Andrena labiata	No significnant climate window
Andrena minutula	-7.63537	-10.2489	-5.02187	-17.1941	-21.6502	-12.738
Andrena nigroaenea	-7.82934	-10.603	-5.0557	-14.162	-18.2784	-10.0456
Andrena nitida	-7.62334	-9.70155	-5.54514	-14.3609	-17.5797	-11.1422
Andrena ovatula	-10.3138	-16.5033	-4.12426	-21.0641	-30.9036	-11.2246
Andrena praecox	No significnant climate window
Andrena scotica	-8.06864	-11.09	-5.04723	-14.4402	-18.8877	-9.99275
Andrena subopaca	-7.90809	-11.7672	-4.049	-17.9881	-24.7314	-11.2447
Andrena synadelpha	No significnant climate window
Andrena thoracica	No significnant climate window
Andrena trimmerana	-7.44297	-10.7064	-4.17955	-15.8454	-21.3382	-10.3526
Anthidium manicatum	-18.5321	-24.8692	-12.1951	-31.9664	-42.3189	-21.6139
Anthophora bimaculata	-28.1929	-39.185	-17.2008	-44.8989	-61.9555	-27.8423
Anthophora plumipes	-5.6169	-8.69232	-2.54149	-15.9784	-21.7604	-10.1964
Bombus bohemicus	-9.94385	-14.9564	-4.93132	-19.7246	-28.2868	-11.1625
Bombus campestris	No significnant climate window
Bombus distinguendus	No significnant climate window
Bombus hortorum	No significnant climate window
Bombus humilis	No significnant climate window
Bombus jonellus	-14.1511	-24.4344	-3.86769	-29.7923	-47.4705	-12.114
Bombus lapidarius	-8.97798	-11.7679	-6.18803	-16.0913	-20.2059	-11.9767
Bombus monticola	-12.7737	-20.3953	-5.15216	-24.8146	-37.5165	-12.1127
Bombus pascuorum	-8.12404	-11.4946	-4.75346	-18.1302	-24.0871	-12.1733
Bombus pratorum	-10.3518	-14.7659	-5.9377	-19.7917	-26.3692	-13.2143
Bombus ruderarius	No significnant climate window
Bombus rupestris	No significnant climate window
Bombus sylvestris	No significnant climate window
Dasypoda hirtipes	-12.864	-39.2071	13.4791	-20.9863	-62.3101	20.3375
Epeolus cruciger	No significnant climate window
Epeolus variegatus	-29.1265	-49.9078	-8.34517	-45.536	-77.511	-13.561
Halictus rubicundus	-10.6177	-15.8388	-5.39668	-19.8213	-28.2743	-11.3683
Halictus tumulorum	-14.3521	-20.4411	-8.26317	-26.8267	-36.962	-16.6913
Hylaeus brevicornis	-6.42999	-30.6486	17.7887	-10.4828	-48.5887	27.623
Hylaeus communis	No significnant climate window
Hylaeus confusus	No significnant climate window
Hylaeus dilatatus	No significnant climate window
Hylaeus hyalinatus	No significnant climate window
Lasioglossum albipes	No significnant climate window
Lasioglossum calceatum	-7.82453	-12.2917	-3.35734	-16.8872	-24.7554	-9.01895
Lasioglossum fulvicorne	No significnant climate window
Lasioglossum laevigatum	No significnant climate window
Lasioglossum lativentre	No significnant climate window
Lasioglossum leucopus	No significnant climate window
Lasioglossum leucozonium	No significnant climate window
Lasioglossum malachurum	No significnant climate window
Lasioglossum minutissimum	No significnant climate window
Lasioglossum morio	-8.89741	-13.0021	-4.79268	-19.9858	-27.2308	-12.7408
Lasioglossum parvulum	No significnant climate window
Lasioglossum pauxillum	No significnant climate window
Lasioglossum smeathmanellum	No significnant climate window
Lasioglossum villosulum	No significnant climate window
Lasioglossum zonulum	No significnant climate window
Megachile centuncularis	-30.5714	-44.0975	-17.0453	-46.9691	-67.2604	-26.6777
Megachile leachella	No significnant climate window
Megachile ligniseca	-9.01498	-20.6875	2.65754	-17.7082	-36.6254	1.20904
Megachile maritima	No significnant climate window
Megachile versicolor	-11.324	-21.2908	-1.35714	-21.6493	-38.826	-4.47252
Megachile willughbiella	-34.6584	-45.8203	-23.4965	-54.393	-71.5959	-37.1902
Melitta leporina	-31.8959	-44.2409	-19.5508	-51.1325	-70.5875	-31.6776
Melitta tricincta	No significnant climate window
Osmia aurulenta	No significnant climate window
Osmia bicolor	-8.74842	-13.6728	-3.82407	-17.7663	-25.3163	-10.2163
Osmia bicornis	No significnant climate window
Osmia caerulescens	-7.804	-23.2338	7.62575	-15.6657	-41.4695	10.138
Sphecodes crassus	-34.2283	-51.6859	-16.7706	-71.1607	-103.403	-38.9187
Sphecodes ephippius	-14.5981	-20.3445	-8.85176	-26.4376	-35.5476	-17.3276
Sphecodes geoffrellus	No significnant climate window
Sphecodes gibbus	No significnant climate window
Sphecodes hyalinatus	No significnant climate window
Sphecodes monilicornis	-19.1188	-26.775	-11.4626	-38.6375	-52.2753	-24.9997
Sphecodes pellucidus	-14.1553	-20.3481	-7.96258	-26.2463	-36.5876	-15.905
Sphecodes puncticeps	No significnant climate window

## Sheet: Table S6
Table S6. Perentage change in suitable climate envelope compared with 2010-19 area.
Species	1980-89	2070-79	2070-79
		RCP 4.5	RCP 8.5
Andrena_barbilabris	-36.4191	17.2659	-17.3494
Andrena_bicolor	-31.3999	54.0105	104.006
Andrena_chrysosceles	-43.0165	19.7331	79.7231
Andrena_cineraria	-83.8685	54.8255	104.192
Andrena_denticulata	-60.45	75.3928	100.312
Andrena_dorsata	-81.0339	154.13	264.466
Andrena_flavipes	-58.5657	143.824	249.08
Andrena_florea	6.06361	636.591	1091.17
Andrena_fulva	-75.7889	26.4592	-19.3682
Andrena_fuscipes	-38.6137	119.654	206.776
Andrena_haemorrhoa	-15.4731	51.4707	84.7947
Andrena_humilis	-80.7866	53.3313	77.3061
Andrena_labialis	-37.2495	300.056	483.157
Andrena_labiata	-43.8277	28.8743	164.089
Andrena_minutula	-31.9444	82.7984	153.961
Andrena_nigroaenea	-46.9473	41.5046	97.9742
Andrena_nitida	-77.3613	91.2426	154.035
Andrena_ovatula	-73.2527	170.399	274.797
Andrena_praecox	-56.8513	86.1178	142.787
Andrena_scotica	-39.4676	57.8418	84.5207
Andrena_synadelpha	-61.5429	76.5106	28.1397
Andrena_thoracica	-93.8614	310.319	593.103
Andrena_trimmerana	-91.4835	169.566	297.064
Anthidium_manicatum	-68.5449	58.6803	95.7665
Anthophora_bimaculata	-94.9726	384.796	709.576
Anthophora_plumipes	-69.1966	94.8945	169.968
Bombus_distinguendus	-96.2234	-100	-100
Bombus_hortorum	-3.95641	42.9863	60.0473
Bombus_humilis	-91.335	71.1066	367.091
Bombus_lapidarius	-5.03573	58.4528	95.0798
Bombus_monticola	47.1078	-20.4656	-64.6108
Bombus_pascuorum	-5.10889	53.3011	71.0558
Bombus_pratorum	-2.09966	48.9192	69.8882
Bombus_ruderarius	-3.95279	89.823	217.73
Bombus_rupestris	-91.0936	18.5132	53.5868
Dasypoda_hirtipes	-87.3439	208.045	485.964
Epeolus_cruciger	-21.91	75.9846	121.2
Epeolus_variegatus	-58.5145	169.391	294.761
Halictus_tumulorum	-59.5975	60.9786	124.257
Hylaeus_brevicornis	-26.2476	85.6817	149.486
Hylaeus_communis	-44.0411	81.8637	149.901
Hylaeus_confusus	-43.3844	84.0286	144.767
Hylaeus_dilatatus	-49.7221	198.86	342.749
Hylaeus_hyalinatus	-21.3381	83.9934	143.803
Lasioglossum_calceatum	-12.5385	64.3129	95.2303
Lasioglossum_fulvicorne	3.50367	102.367	143.41
Lasioglossum_laevigatum	21.4052	174.875	218.094
Lasioglossum_lativentre	-59.5276	71.7252	129.198
Lasioglossum_leucopus	-26.2986	39.1542	78.2415
Lasioglossum_leucozonium	-31.3941	101.45	175.428
Lasioglossum_malachurum	-91.2195	105.873	209.531
Lasioglossum_minutissimum	-86.7745	77.1806	148.454
Lasioglossum_morio	-55.3527	85.0397	153.039
Lasioglossum_parvulum	-44.4409	80.8462	164.698
Lasioglossum_pauxillum	-67.3013	185.822	318.509
Lasioglossum_smeathmanellum	-33.8708	54.0603	123.975
Lasioglossum_villosulum	-14.316	70.7937	131.733
Lasioglossum_zonulum	46.9841	326.791	629.724
Megachile_centuncularis	-37.7171	80.0397	116.787
Megachile_leachella	-87.3469	239.048	533.963
Megachile_ligniseca	-27.3654	94.101	166.548
Megachile_maritima	-57.4074	339.687	556.997
Megachile_versicolor	-64.2582	57.4044	120
Megachile_willughbiella	-44.9435	69.5836	111.432
Melitta_leporina	-40.9612	182.723	319.946
Melitta_tricincta	23.4809	328.361	466.828
Osmia_aurulenta	-16.7287	224.199	472.262
Osmia_bicolor	5.09834	176.718	316.896
Osmia_bicornis	-38.0326	69.2024	94.4093
Osmia_caerulescens	-39.1015	95.6572	151.93
Sphecodes_crassus	-52.0018	107.051	166.673
Sphecodes_ephippius	-83.78	38.5837	54.4718
Sphecodes_geoffrellus	-21.8182	57.9425	88.2364
Sphecodes_monilicornis	-26.2444	80.6499	120.744
Sphecodes_pellucidus	-51.908	42.7977	-32.1927
Sphecodes_puncticeps	-53.6348	86.8107	152.12

## Sheet: Table S7
Table S7. Latitudinal shifts in the northern range boundary, range centroid and southern range boundary, compared with 2010-19 latitudes. Positive values indicate northward shift, negative values indicate southward shift.
	Northern Range Boundary			Range Centroid			Southern Range Boundary
	1980-89	2070-79	2070-79	1980-89	2070-79	2070-79	1980-89	2070-79	2070-79
Species		RCP 4.5	RCP 8.5		RCP 4.5	RCP 8.5		RCP 4.5	RCP 8.5
Andrena_barbilabris	88.35	308.45	370.45	43.4	110.05	364.25	10.85	60.45	254.2
Andrena_bicolor	37.2	229.4	385.95	10.85	57.35	122.45	-3.1	12.4	24.8
Andrena_chrysosceles	-3.1	137.95	323.95	-32.55	41.85	86.8	-63.55	17.05	17.05
Andrena_cineraria	21.7	170.5	345.65	-38.75	46.5	108.5	-3.1	7.75	20.15
Andrena_denticulata	128.65	255.75	275.9	66.65	79.05	114.7	23.25	18.6	24.8
Andrena_dorsata	54.25	213.9	440.2	7.75	85.25	161.2	-20.15	12.4	27.9
Andrena_flavipes	54.56	193.75	429.35	31	82.15	153.45	2.79	10.85	26.35
Andrena_florea	-51.15	167.4	390.6	-26.35	93	164.3	-17.05	6.2	23.25
Andrena_fulva	4.65	199.95	382.85	-48.05	46.5	277.45	-23.25	23.25	195.3
Andrena_fuscipes	24.8	175.15	390.6	-46.5	72.85	145.7	-52.7	9.3	24.8
Andrena_haemorrhoa	32.55	230.95	351.85	4.65	60.45	114.7	-3.1	13.95	23.25
Andrena_humilis	-35.65	240.25	412.3	-33.325	116.25	297.6	-34.1	65.1	37.2
Andrena_labialis	44.95	187.55	361.15	9.3	97.65	150.35	3.1	11.625	20.15
Andrena_labiata	-34.1	269.7	375.1	12.4	147.25	124	0	-10.85	23.25
Andrena_minutula	46.5	203.05	401.45	15.5	57.35	131.75	-1.55	6.2	21.7
Andrena_nigroaenea	-18.6	203.05	356.5	-40.3	37.2	77.5	-35.65	0	6.2
Andrena_nitida	17.05	251.1	418.5	26.35	77.5	150.35	-7.75	13.95	27.9
Andrena_ovatula	113.15	261.95	443.3	29.45	106.95	182.9	40.3	21.7	37.2
Andrena_praecox	-3.1	238.7	399.9	-43.4	69.75	133.3	-63.55	10.85	24.8
Andrena_scotica	31	283.65	347.2	26.35	75.95	125.55	7.75	17.05	24.8
Andrena_synadelpha	41.85	261.95	413.85	-20.15	75.95	347.2	-58.9	38.75	190.65
Andrena_thoracica	189.1	71.3	392.15	51.15	69.75	142.6	40.3	80.6	88.35
Andrena_trimmerana	63.55	207.7	452.6	3.1	96.1	170.5	51.15	20.15	34.1
Anthidium_manicatum	-21.7	227.85	373.55	-10.85	57.35	97.65	6.2	12.4	21.7
Anthophora_bimaculata	43.4	207.7	452.6	-20.15	93	172.05	-23.25	17.05	35.65
Anthophora_plumipes	0.93	195.3	410.75	-55.8	58.9	133.3	-38.75	9.3	23.25
Bombus_distinguendus	-21.7	NA	NA	156.55	NA	NA	134.075	NA	NA
Bombus_hortorum	10.85	158.1	167.4	1.55	52.7	88.35	-1.55	9.3	15.5
Bombus_humilis	99.2	232.5	485.15	71.3	136.4	257.3	49.6	13.95	103.85
Bombus_lapidarius	7.75	215.45	347.2	3.1	46.5	94.55	0	4.65	15.5
Bombus_monticola	-17.05	17.36	27.9	13.95	72.85	117.8	20.15	26.35	243.35
Bombus_pascuorum	23.25	223.2	234.05	4.65	63.55	99.2	0	10.85	17.05
Bombus_pratorum	-35.65	240.25	268.15	-10.85	65.1	106.95	-4.65	13.95	20.15
Bombus_ruderarius	23.25	178.25	401.45	21.7	86.8	153.45	10.85	37.2	43.4
Bombus_rupestris	-27.9	117.8	251.1	-83.7	54.25	113.15	-158.1	34.1	40.3
Dasypoda_hirtipes	65.1	122.45	415.4	7.75	82.15	142.6	29.45	15.5	29.45
Epeolus_cruciger	7.75	235.6	379.75	-7.75	65.1	120.9	1.55	10.85	21.7
Epeolus_variegatus	41.85	184.45	435.55	6.2	82.15	148.8	1.55	17.05	29.45
Halictus_tumulorum	26.35	178.25	389.05	34.1	49.6	119.35	-1.55	9.3	23.25
Hylaeus_brevicornis	52.7	237.15	403	27.9	68.2	131.75	6.2	10.85	24.8
Hylaeus_communis	49.6	175.15	381.3	49.6	55.8	120.9	7.75	6.2	20.15
Hylaeus_confusus	21.7	254.2	412.3	27.9	77.5	148.8	-3.1	15.5	29.45
Hylaeus_dilatatus	15.5	158.1	358.05	-1.55	72.85	133.3	-4.65	4.65	15.5
Hylaeus_hyalinatus	46.5	232.5	372	29.45	69.75	127.1	6.2	13.95	26.35
Lasioglossum_calceatum	12.4	283.65	370.45	0	80.6	136.4	-4.65	18.6	26.35
Lasioglossum_fulvicorne	-12.865	259.315	370.915	-9.3	77.5	130.2	-1.55	7.75	15.5
Lasioglossum_laevigatum	-24.8	282.1	364.25	-29.45	111.6	148.8	-7.75	15.5	21.7
Lasioglossum_lativentre	40.3	136.4	279	17.05	38.75	89.9	0	0	10.85
Lasioglossum_leucopus	83.7	261.95	323.95	38.75	68.2	99.2	9.3	10.85	18.6
Lasioglossum_leucozonium	57.35	207.7	404.55	18.6	74.4	142.6	-1.55	12.4	26.35
Lasioglossum_malachurum	-35.65	147.25	299.15	-106.95	80.6	117.8	-137.95	27.9	23.25
Lasioglossum_minutissimum	49.6	127.1	348.75	-48.05	85.25	168.95	-63.55	35.65	69.75
Lasioglossum_morio	31	229.4	406.1	52.7	62	142.6	4.65	10.85	24.8
Lasioglossum_parvulum	65.1	172.05	302.25	29.45	93	139.5	3.1	40.3	32.55
Lasioglossum_pauxillum	-12.4	167.4	365.8	6.2	82.15	151.9	-7.75	12.4	27.9
Lasioglossum_smeathmanellum	23.25	192.2	404.55	10.85	54.25	130.2	-6.2	9.3	26.35
Lasioglossum_villosulum	23.25	206.15	376.65	0	52.7	113.15	-4.65	4.65	17.05
Lasioglossum_zonulum	-74.4	224.75	511.5	-48.05	110.05	198.4	-35.65	34.1	51.15
Megachile_centuncularis	34.1	297.6	362.7	46.5	82.15	130.2	10.85	17.05	26.35
Megachile_leachella	86.8	34.1	393.7	17.05	96.1	179.8	21.7	94.55	116.25
Megachile_ligniseca	41.85	170.5	348.75	35.65	46.5	106.95	10.85	-1.55	10.85
Megachile_maritima	134.85	153.45	385.95	1.55	97.65	161.2	17.05	26.35	40.3
Megachile_versicolor	9.3	203.05	392.15	-12.4	48.05	114.7	-1.55	9.3	21.7
Megachile_willughbiella	63.55	272.8	359.6	66.65	60.45	113.15	15.5	12.4	21.7
Melitta_leporina	71.3	203.05	449.5	-4.65	103.85	178.25	-7.75	20.15	35.65
Melitta_tricincta	-18.6	243.35	412.3	-21.7	114.7	175.15	-3.1	12.4	26.35
Osmia_aurulenta	181.35	142.6	353.4	3.1	116.25	184.45	-1.55	55.8	71.3
Osmia_bicolor	-10.85	210.8	434	-13.95	83.7	155	-3.1	12.4	20.15
Osmia_bicornis	29.45	221.65	372	49.6	52.7	148.8	15.5	6.2	48.05
Osmia_caerulescens	41.85	212.35	375.1	55.8	57.35	117.8	10.85	6.2	18.6
Sphecodes_crassus	-35.65	213.9	370.45	-62	58.9	124	-9.3	4.65	17.05
Sphecodes_ephippius	-24.8	192.2	393.7	-83.7	60.45	113.15	-57.35	15.5	9.3
Sphecodes_geoffrellus	34.1	297.6	316.2	15.5	80.6	111.6	4.65	17.05	23.25
Sphecodes_monilicornis	13.95	258.85	385.95	31	79.05	130.2	4.65	15.5	26.35
Sphecodes_pellucidus	0	285.2	454.15	6.2	97.65	440.2	4.65	54.25	359.6
Sphecodes_puncticeps	96.1	187.55	337.9	72.85	58.9	106.95	13.95	7.75	15.5
